# Supplementary material for: Prediction model for anabolic androgenic steroid positivity in forensic autopsy cases – a new tool to the autopsy room
Source: Int J Legal Med. 2024 Apr 8;138(5):1791–800. doi: 10.1007/s00414-024-03227-x (PMC11306540; doi:10.1007/s00414-024-03227-x)
Supplement: Supplementary file 1 — Supplementary file1 (XLSX 13 kb) [file 414_2024_3227_MOESM1_ESM.xlsx]

## Sheet: Taul1
Calculator predicting post-mortem AAS assay positivity
Variable	Measured value	Point estimate	Multiplication
Age (years)	0	-0.034	0
Height (cm)	0	-0.094	0
Weight (kg)	0	-0.01	0
Documentation of AAS use (yes=1, no=0)	0	3.375	0
Muscular body habitus (yes=1, no=0)	0	1.731	0
Heart weight (g)	0	0.005	0
Liver weight (g)	0	-0.002	0
Sum of left and right kidney weights (g)	0	0.017	0
Atherosclerotic changes in coronary arteries (yes=1, no=0)	0	1.409	0
Intercept	Constant	10.574	10.574
Probability of AAS positivity (scale 0-1), P=	0.999974
This calculator predicts the probability of AAS assay positivity in post-mortem urine (0–100 %),
based on the model presented in the research paper "Prediction model for anabolic androgenic steroid positivity in forensic autopsy cases – A new tool to the autopsy room".

## Sheet: Taul2
0
1
